# Supplementary material for: T-Cell Clonal Expansion in Peripheral Blood Following Interventional Radiology Procedures for Metastatic Liver Cancer
Source: Cancers (Basel). 2026 May 4;18(9):1477. doi: 10.3390/cancers18091477 (PMC13162843; doi:10.3390/cancers18091477)
Supplement: Supplementary file 1 [file cancers-18-01477-s001.zip]

Archive with 1 entries (1 files):
- cancers-4257649-supplementary.pdf
